# Supplementary material for: A Scoping Review of Antimicrobial Usage and Antimicrobial Resistance in Beef Cow–Calf Herds in the United States and Canada
Source: Antibiotics (Basel). 2023 Jul 12;12(7):1177. doi: 10.3390/antibiotics12071177 (PMC10376086; doi:10.3390/antibiotics12071177)
Supplement: Supplementary file 1 [file antibiotics-12-01177-s001.zip]

Archive with 1 entries (1 files):
- antibiotics-2457377-supplementary -final.pdf
